# Supplementary material for: Foraging Behavior of Two Pollen Wasp Species of the Genus Celonites Latreille, 1802 (Hymenoptera: Vespidae: Masarinae), from the Altai Mountains
Source: Insects. 2023 Apr 24;14(5):408. doi: 10.3390/insects14050408 (PMC10231071; doi:10.3390/insects14050408)
Supplement: Supplementary file 1 [file insects-14-00408-s001.zip]

Archive with 1 entries (1 files):
- insects-2307621-supplementary.xls
