# Supplementary material for: Foraging Behavior of Two Pollen Wasp Species of the Genus Celonites Latreille, 1802 (Hymenoptera: Vespidae: Masarinae), from the Altai Mountains
Source: Insects. 2023 Apr 24;14(5):408. doi: 10.3390/insects14050408 (PMC10231071; doi:10.3390/insects14050408)
Supplement: Supplementary file 1 [file insects-14-00408-s001.zip › insects-2307621-supplementary.xls]

## Sheet: CelkozsibBarcoding_2023
BOLD Taxon ID	species	dbM No.	country	region	locality	altitude (m a.s.l.)	coodinates (WGS 84)	male	female	leg.	collection date	det.	collection	sample
CECYP008-22	Celonites abbreviatus (VILLERS, 1789)	5797	Germany	Baden-Württemberg, Alb-Donau-Kreis, Gemeinde Schelklingen	Schmiechen: Trockenhang S Gewann Manzenbühl	580	48.365567, 09.715600		1	V. Mauss	2021-06-26	V.Mauss	V. Mauss	ethanol 96%
AIMEJ012-20	Celonites afer LEPELETIER, 1841	4322	Morocco		0,5 km S Tagounite, 7 km ENE Imi Mqourn, Ackerflächen am Rand eines trockenen Flusstals	330	30.185900, -09.168983		1	V. Mauss	2014-04-23	V.Mauss	V. Mauss	ethanol 96%
AIMEJ013-20	Celonites afer LEPELETIER, 1841	5117	Morocco		4 km ESE Ait Baha	620	30.061517, -09.115617	1		V. Mauss	2017-04-12	V.Mauss	V. Mauss	ethanol 96%
CECYP005-20	Celonites cagrii MAUSS & YILDIRIM, 2022	5608	Turkey	Erzurum	Senkaya-Aksar	1275	40.648262, 42.342351		1	E. Yildirim	2020-07-12	V.Mauss	V. Mauss	dry specimen
CECYP006-20	Celonites cagrii MAUSS & YILDIRIM, 2022	5610	Turkey	Erzurum	Senkaya-Aksar	1275	40.648262, 42.342351		1	E. Yildirim	2020-07-14	V.Mauss	OLML, Oberoesterreichisches Landesmuseum Linz	dry specimen
CECYP015-22	Celonites cyprius SAUSSURE, 1854	5829	Cyprus	Provinz Paphos	0,4 km NW Mandria (Z2103)	830	34.872100, 32.826617		1	V. Mauss	2021-08-01	V.Mauss	V. Mauss	ethanol 96%
CECYP016-22	Celonites cyprius SAUSSURE, 1854	5830	Cyprus	Provinz Paphos	0,4 km NW Mandria (Z2103)	830	34.872100, 32.826617		1	V. Mauss	2021-08-01	V.Mauss	V. Mauss	ethanol 96%
AIMEJ001-20	Celonites cyprius SAUSSURE, 1854	5456	Greece	Rhodos	1,5 km SSW Faliraki, Olivenhain (Fundort R1901b)	35	36.324367, 28.196133		1	V. Mauss	2019-06-17	V.Mauss	V. Mauss	ethanol 96%
AIMEJ002-20	Celonites cyprius SAUSSURE, 1854	5459	Greece	Rhodos	Kolimbia, ruderalisierte Brachfläche (Fundort R1902)	10	36.256917, 28.152817		1	V. Mauss	2019-06-18	V.Mauss	V. Mauss	ethanol 96%
AIMEJ003-20	Celonites cyprius SAUSSURE, 1854	5476	Greece	Rhodos	0,5 km NE Kalathos, Straßenrand (Fundort R1903)	5	36.126133, 28.062917	1		V. Mauss	2019-06-21	V.Mauss	V. Mauss	ethanol 96%
AIMEJ014-20	Celonites fischeri SPINOLA, 1838	4258	Cyprus	District Paphos	500m N Agios Georgios, Phrygana	40	34.908800, 32.326767	1		V. Mauss	2013-05-21	V.Mauss	V. Mauss	ethanol 96%
AIMEJ006-20	Celonites hellenicus GUSENLEITNER, 1997	5278	Greece	Prov. Messinia	1 km N Artiki (Fundort Nr. G1808b)	150	37.266117, 21.782200	1		V. Mauss	2018-05-30	V.Mauss	V. Mauss	ethanol 96%
CECYP031-22	Celonites iranus GUSENLEITNER, 2018	5599	Iran		Kerman Jiroft 16 km NE KF (IR-c34)	1574	28.817167, 57.843889		1	W.H. Liebig	2019-05-12	V.Mauss	Schmid-Egger	dry specimen
AIMEJ036-20	Celonites ivanovi MAUSS & FATERYGA, 2022	5490	Russia	Dagestan, Untsukulskiy distr.	Maydanskoye		42.601945, 46.970278		1	A. Fateryga	2019-06-11	A. Fateryga, V. Mauss,	V. Mauss	dry specimen
AIMEJ037-20	Celonites ivanovi MAUSS & FATERYGA, 2022	5491	Russia	Dagestan, Untsukulskiy distr.	Maydanskoye		42.601945, 46.970278		1	A. Fateryga	2019-06-11	A. Fateryga, V. Mauss,	V. Mauss	dry specimen
AIMEJ038-20	Celonites ivanovi MAUSS & FATERYGA, 2022	5492	Russia	Dagestan, Untsukulskiy distr.	Maydanskoye		42.601945, 46.970278		1	A. Fateryga	2019-06-11	A. Fateryga, V. Mauss,	OLML, Oberoesterreichisches Landesmuseum Linz	dry specimen
AIMEJ010-20	Celonites jousseaumei DU BUYSSON, 1906	4319	Morocco		8,3 km E Tamri, Straßenrand (P 1002) und angrenzende Schotterterrassen des Asif'n Srou N der Brücke über den Qued Tamri bei Quassif	90	30.718317, -09.741400		1	V. Mauss	2014-04-24	V.Mauss	V. Mauss	ethanol 96%
AIMEJ011-20	Celonites jousseaumei DU BUYSSON, 1906	4320	Morocco		8,3 km E Tamri, Straßenrand (P 1002) und angrenzende Schotterterrassen des Asif'n Srou N der Brücke über den Qued Tamri bei Quassif	90	30.718317, -09.741400	1		V. Mauss	2014-04-24	V.Mauss	V. Mauss	ethanol 96%
CECYP002-20	Celonites jousseaumei DU BUYSSON, 1906	5421	Morocco		15 km S Tafraout: Ait Daoud, ehem. Ackerterrassen (Fundort M1903)	1140	29.616283, -8.983483		1	V. Mauss	2019-04-20	V.Mauss	V. Mauss	ethanol 96%
AIMEJ042-20	Celonites kozlovi KOSTYLEV, 1935	5512	Russia	Altai	5 km SE Changan-Uzun, Tydtuyaryk River vally		50.073610, 88.420000		1	A. Fateryga	2019-07-08	A. Fateryga, V. Mauss,	V. Mauss	dry specimen
CECYP004-20	Celonites pictus RICHARDS, 1962	5422	Morocco		15 km S Tafraout: Ait Daoud, ehem. Ackerterrassen (Fundort M1903)	1140	29.616283, -8.983483		1	V. Mauss	2019-04-20	V.Mauss	V. Mauss	ethanol 96%
AIMEJ004-20	Celonites rugiceps BISCHOFF, 1928	5475	Greece	Rhodos	Kolimbia, ruderalisierte Brachfläche (Fundort R1902)	10	36.256917, 28.152817		1	V. Mauss	2019-06-20	V.Mauss	V. Mauss	ethanol 96%
AIMEJ005-20	Celonites rugiceps BISCHOFF, 1928	5477	Greece	Rhodos	1,5 km NNE Kalathos, Kalathos Beach (Fundort R1904; sehr nahe Fundort R02 2016)	5	36.130300, 28.069083		1	V. Mauss	2019-06-21	V.Mauss	V. Mauss	ethanol 96%
CECYP011-22	Celonites rugiceps BISCHOFF, 1928	5827	Cyprus	Provinz Paphos	1 km SW Argaka (Z2101)	10	35.061300, 32.465517		1	V. Mauss	2021-07-31	V.Mauss	V. Mauss	ethanol 96%
CECYP012-22	Celonites rugiceps BISCHOFF, 1928	5833	Cyprus	Provinz Paphos	Kynousa E Ortsrand (Z2105)	460	35.032700, 32.508683		1	V. Mauss	2021-08-06	V.Mauss	V. Mauss	ethanol 96%
CECYP013-22	Celonites rugiceps BISCHOFF, 1928	5834	Cyprus	Provinz Paphos	Kynousa E Ortsrand (Z2105)	460	35.032700, 32.508683		1	V. Mauss	2021-08-06	V.Mauss	V. Mauss	ethanol 96%
CECYP014-22	Celonites rugiceps BISCHOFF, 1928	5835	Cyprus	Provinz Paphos	0,8 km WNW Gialia (Z2106)	25	35.102750, 32.505800		1	V. Mauss	2021-08-07	V.Mauss	V. Mauss	ethanol 96%
AIMEJ039-20	Celonites sibiricus GUSENLEITNER, 2007	5515	Russia	Altai	24 km WNW Aktash Chuya River valley		50.358610, 87.270830		1	A. Fateryga	2019-07-06	A. Fateryga, V. Mauss,	V. Mauss	dry specimen
AIMEJ040-20	Celonites sibiricus GUSENLEITNER, 2007	5516	Russia	Altai	24 km WNW Aktash Chuya River valley		50.358610, 87.270830		1	A. Fateryga	2019-07-06	A. Fateryga, V. Mauss,	V. Mauss	dry specimen
AIMEJ041-20	Celonites sibiricus GUSENLEITNER, 2007	5517	Russia	Altai	24 km WNW Aktash Chuya River valley		50.358610, 87.270830	1		A. Fateryga	2019-07-06	A. Fateryga, V. Mauss,	V. Mauss	dry specimen
AIMEJ008-20	Celonites tauricus KOSTYLEV, 1935	4797	Greece	Dodekanes, Insel Kos	2 km N Kefalos; Phrygana E des Berges Korakies	110	36.765583,26.960067		1	V. Mauss	2015-05-27	V.Mauss	V. Mauss	ethanol 96%
AIMEJ009-20	Celonites tauricus KOSTYLEV, 1935	4798	Greece	Dodekanes, Insel Kos	4 km SW Kefalos; Phrygana W Agia Anastasia	90	36.719983,26.930767		1	V. Mauss	2015-06-04	V.Mauss	V. Mauss	ethanol 96%
AIMEJ023-20	Quartinia major KOHL, 1898	5121	Morocco		20 km N Tafraout: 0,6 km NW Tizourgane	1240	29.890267, 09.006650		1	V. Mauss	2017-04-15	V.Mauss	V. Mauss	ethanol 96%
AIMEJ024-20	Quartinia major KOHL, 1898	5122	Morocco		20 km N Tafraout: 0,6 km NW Tizourgane	1240	29.890267, 09.006650		1	V. Mauss	2017-04-15	V.Mauss	V. Mauss	ethanol 96%
GBACU2692-13	Celonites yemenensis GIORDANI SOIKA, 1957		United Arab Emirates						1	A. v. Harten		C. Schmid-Egger	SNSB, Zoologische Staatssammlung Muenchen
GBACU2693-13	Celonites yemenensis GIORDANI SOIKA, 1957		United Arab Emirates					1		A. v. Harten		C. Schmid-Egger	SNSB, Zoologische Staatssammlung Muenchen
GBAH6985-10	Jugurtia braunsiella (SCHULTHESS, 1930)												Mined from GenBank, NCBI
GBAH6989-10	Ceramius micheneri GESS, 1968												Mined from GenBank, NCBI
GBAH6986-10	Ceramius socius TURNER, 1935												Mined from GenBank, NCBI
